# Supplementary material for: Surface Functionalization of Magnetite Nanoparticles with Multipotent Antioxidant as Potential Magnetic Nanoantioxidants and Antimicrobial Agents
Source: Molecules. 2022 Jan 25;27(3):789. doi: 10.3390/molecules27030789 (PMC8840749; doi:10.3390/molecules27030789)
Supplement: Supplementary file 1 [file molecules-27-00789-s001.zip]

Archive with 1 entries (1 files):
- molecules-1335521-supplementary.pdf
